# Supplementary material for: Utilising Digital Health Technology to Support Patient-Healthcare Provider Communication in Fragility Fracture Recovery: Systematic Review and Meta-Analysis
Source: Int J Environ Res Public Health. 2019 Oct 22;16(20):4047. doi: 10.3390/ijerph16204047 (PMC6843966; doi:10.3390/ijerph16204047)
Supplement: Supplementary file 1 [file ijerph-16-04047-s001.zip]

Archive with 2 entries (2 files):
- IJERPH_22Oct19-577911 Supplementary_2_PRISMA checklist.doc
- IJERPH_22Oct19_577911 Supplementary_1_logic grid.docx
